# Supplementary material for: DNA record of some traditional small millet landraces in India and Nepal
Source: 3 Biotech. 2016 Jun 11;6(2):133. doi: 10.1007/s13205-016-0450-6 (PMC4903100; doi:10.1007/s13205-016-0450-6)
Supplement: Supplementary file 1 — Supplementary material 1 (XLSX 56 kb) [file 13205_2016_450_MOESM1_ESM.xlsx]

## Sheet: CorrelFarmer Millet_traits_Abir
Scientific names	Farmers name	NMS Axis 1	NMS Axis 2	NMS Axis 3	Code	Filed #	Plant duration	Plant habit	Plant Hight	Stem diameter	Stem length	Stem color	Stem juice	Stem hollow or heavy	Stem Internode diameter	Stem Internode length	Stem Internode color	Stem Internode juice	Stem Internode hollow or heavy	Stem sheath length	Stem sheath color	Stem sheath blade	Ligule length	Ligule color	Collar length	Collar color	Leaves position	Leaf sheaths margins	Leaf sheaths length	Rice/grain color	Rice/grain length	Rice/grain size	Rice/grain appex	Seed storage endurance	Seed storage without treatment	Seed storage with treatment	Seed preperation for storing	Seed preperation for sowing	Plant physique	Productive tillers	Population germination rate	Population establishment	Population harvest time	Flowering time	Panicle density	Plant Biomass	Panicle yied	Grain Yield	Straw Yield
Eleucine coracana_Gairagamle_Nep08	Gairagamie	-0.66	0.47	-0.13	5	Nep08	5	1	2	3	2	2	2	1	2	3	3	2	1	1	3	2	1	3	2	2	2	2	2	8	2	3	3	1	2	2	1	1	1	2	1	1	1	2	2	2	1	1	2
Echinochloa frumentacea_SN42	Introduced (Koushik)	-0.68	0.38	0.6	5	SN42	8	1	2	3	3	2	2	1	2	2	2	2	2	1	3	2	2	3	1	2	2	2	2	10	1	3	2	1	3	4	1	2	1	1	2	2	1	2	1	2	1	1	1
Echinochloa frumentacea_SN44	Introduced (Koushik)	-0.37	0.37	0.6	5	SN44	8	1	3	2	2	3	2	1	3	2	2	2	2	2	7	2	3	3	1	2	2	2	2	10	1	3	2	1	3	2	1	2	1	1	2	2	1	2	2	2	1	2	2
Eleucine coracana_Kalodalla_Nep07	Kalodalla	-0.71	0.42	-0.08	5	Nep07	7	1	2	2	3	2	1	1	3	3	3	2	1	1	3	2	1	3	2	2	2	2	1	8	2	3	3	1	2	2	1	1	1	2	1	1	1	1	2	2	2	2	2
Paspalum scrobiculatum_SN41	Karum peruvaragu	0.8	-0.51	0.47	3	SN41	6	1	2	2	2	6	2	1	3	3	6	2	2	2	7	2	3	7	2	7	2	1	2	3	3	1	3	1	1	1	2	2	1	2	3	2	1	2	3	2	1	2	1
Setaria italica	Karumthina	0.98	0.54	0.02	1	SS24	3	1	3	3	3	3	2	1	3	3	7	2	1	3	5	1	3	5	3	5	3	1	3	5	3	3	1	1	2	3	3	3	2	2	1	2	2	2	2	3	3	1	3
Eleucine coracana_Mangshirekodo_Nep06	Mangshirekodo	-0.9	0.41	-0.18	5	Nep06	5	1	3	3	2	2	1	1	1	2	3	2	1	1	3	2	1	3	1	2	2	2	1	8	2	3	3	2	2	2	1	1	1	1	1	1	1	2	2	2	1	1	3
Setaria italica	Nattu thina	0.84	0.46	-0.13	1	EGRN74	6	1	2	3	3	6	1	1	3	3	5	1	1	1	5	1	3	5	3	5	3	1	3	5	3	1	1	1	2	2	3	3	2	3	1	2	2	2	2	3	2	2	3
Setaria italica_Palanthina_SN15	Palanthina	0.54	0.66	-0.39	1	SN15	6	1	1	3	3	3	2	1	1	2	3	1	1	1	3	1	3	5	1	5	3	1	1	5	3	3	1	1	2	2	3	3	1	3	1	2	2	2	3	3	3	3	1
Echinochloa frumentacea Link	Peru kuthirai vaali	-1.19	-0.55	0.31	5	EGRN79	1	1	1	1	1	2	2	1	1	1	2	2	2	1	3	2	1	2	1	2	2	2	1	10	1	1	2	2	3	2	1	2	1	1	2	1	1	1	2	1	2	2	1
Panicum sumatrense	Perum samai	0.28	-0.65	-0.55	4	EGRN33	6	1	1	1	1	5	2	1	1	1	5	2	2	1	5	2	1	5	3	5	1	1	1	5	3	1	1	1	2	2	3	3	1	1	2	1	1	1	2	1	2	1	1
Paspalum scrobiculatum	Perum varagu	0.18	-1.09	0.47	3	EGRN84	9	1	1	1	1	7	2	1	1	1	7	2	2	2	7	2	1	7	1	7	2	1	1	10	1	1	2	1	1	1	2	2	1	1	2	2	1	1	2	1	2	3	1
Eleusine coracana	Pichi katti aariyam	-0.81	0.06	-0.32	5	EGRN47	5	1	2	2	2	2	1	2	2	2	5	1	2	1	3	2	1	3	2	2	2	2	1	8	2	2	3	1	2	2	1	1	1	1	1	1	1	2	1	1	1	1	1
Panicum sumatrense	Pillu samai	0.88	0.73	-0.14	1	EGRN36	6	2	3	3	3	3	2	2	3	3	3	1	1	2	5	1	3	5	3	5	1	1	3	5	3	1	1	1	2	2	3	3	2	3	1	2	3	3	2	3	2	2	3
Echinochloa frumentacea Link	Pull kithirai vaali	0.25	1.13	0.35	2	EGRN64	7	2	3	3	3	3	1	2	3	3	3	1	1	2	3	1	3	3	3	3	2	2	3	9	1	3	2	2	3	2	1	2	2	3	1	2	2	3	3	3	3	3	3
Echinochloa frumentacea Link	Sadai kuthirai vaali	-0.9	-0.28	0.54	5	EGRN87	9	1	1	2	2	7	1	1	2	2	2	2	2	1	3	2	1	2	1	2	2	2	1	10	1	1	2	1	3	2	1	2	1	1	2	1	1	1	3	1	3	3	1
Setaria italica	Sadai thina	0.46	-0.04	-0.12	1	EGRN73	6	1	2	2	2	6	2	1	2	2	5	2	2	2	5	2	2	5	1	5	3	1	1	5	3	2	1	1	2	2	2	3	1	1	1	2	2	2	2	2	2	2	2
Panicum sumatrense_Sadasama_SS23	Sadasana	0.58	0.06	-0.41	1	SS23	3	1	2	2	2	3	2	2	2	2	3	2	2	2	5	2	2	5	3	5	1	1	1	5	3	2	1	1	2	2	3	3	2	2	2	2	2	2	2	2	2	2	2
Sorghum saccharum_Sensolum_SS11	Sensolum	-0.29	-0.77	-0.64	4	SS11	3	1	1	3	1	1	1	1	2	1	6	1	1	1	5	2	1	5	1	5	4	1	1	8	2	1	3	1	2	2	3	2	1	1	1	1	1	1	2	1	2	2	1
Paspalum scrobiculatum_SN43	Senthalvaragu	0.32	-0.56	0.67	3	SN43	6	1	2	3	3	7	1	1	2	2	7	1	2	2	7	2	2	7	1	7	2	1	1	10	1	2	2	1	1	1	2	2	2	1	2	2	2	2	2	1	2	1	1
Setaria italica_Senthina_SS26	Senthina	0.81	0.06	-0.01	1	SS26	6	1	3	2	2	7	1	1	2	1	7	2	2	2	7	1	3	5	2	5	3	1	2	5	3	2	1	1	2	2	3	3	2	2	1	2	2	2	2	2	2	2	2
Eleucine coracana_SetoUrcho_Nep09	SetoUrcho	-0.8	0.58	0.02	5	Nep09	7	1	3	3	2	2	1	1	1	2	3	2	1	1	3	2	1	3	3	2	2	2	3	10	2	2	3	2	2	2	1	1	1	1	1	1	1	3	2	1	2	2	3
Panicum sumatrense	Sina samai	0.75	0.22	-0.48	1	EGRN23	3	1	2	2	2	5	1	2	3	3	5	2	1	2	5	1	2	5	2	3	1	1	2	5	3	2	1	1	2	2	3	3	1	2	1	2	2	2	1	2	1	2	2
Paspalum scrobiculatum	Siru varagu	0.73	-0.3	0.73	3	EGRN42	3	1	2	3	3	6	2	1	3	3	7	2	2	1	7	1	3	7	2	7	2	1	2	9	1	3	2	1	1	1	2	2	2	2	2	2	2	2	2	1	2	3	1
Paspalum scrobiculatum	Siru varagu-introduced	0.59	-0.35	0.67	3	EGRN56	7	1	2	3	3	7	2	1	3	3	6	2	2	2	7	2	3	7	2	7	2	1	2	9	1	2	2	1	1	1	2	2	1	2	2	2	2	2	2	1	2	2	1
Eleucine coracana_Urchokodo_Nep10	Urchokodo	-0.81	0.37	-0.37	5	Nep10	7	1	2	2	3	2	1	1	3	2	5	2	1	1	3	2	1	3	1	2	2	2	1	3	2	2	3	2	2	2	1	1	1	1	1	1	1	1	2	3	2	2	2
Sorghum saccharum_Vellasolum_SS10	Vekkasolum	-0.16	-0.96	-0.57	4	SS10	3	1	1	1	1	5	1	1	2	1	7	1	1	1	5	2	1	5	1	5	4	1	1	10	2	1	3	1	2	2	3	2	1	1	1	1	1	2	1	1	1	1	1
Eleusine coracana	Vellai kepai	-1.16	-0.16	-0.21	5	EGRN55	9	1	1	1	2	2	2	1	1	1	3	2	2	1	3	2	1	3	1	2	2	2	1	3	2	1	3	2	3	2	1	1	1	1	1	1	1	1	2	1	2	2	1
Panicum sumatrense_VellaperumsamaSN07	Vellaperumsama	0.44	-0.67	-0.73	4	SN07	3	1	1	1	1	5	2	2	2	2	5	2	2	2	5	2	2	5	3	5	1	1	1	5	3	1	1	1	2	2	3	3	1	1	1	1	1	1	1	1	1	1	1
															Farmer’s Landrace Classification based on Traditional Knowledge of agricultural Traits
															Agricultural traits based on tradional knowledge
[truncated: 7 more columns]
